# Supplementary material for: Dysregulation of REV-ERBα impairs GABAergic function and promotes epileptic seizures in preclinical models
Source: Nat Commun. 2021 Feb 22;12:1216. doi: 10.1038/s41467-021-21477-w (PMC7900242; doi:10.1038/s41467-021-21477-w)
Supplement: Supplementary file 4 — Source Data [file 41467_2021_21477_MOESM4_ESM.xlsx]

## Sheet: Figure 1
Figure 1a
		Control						TLE
		#1	#2	#3	#4	#5		#1	#2	#3	#4	#5	#6	#7	#8	#9	#10
	Hippocampus	1.019	1.3219	0.83	0.7256	1.1038		3.265	4.2	3.562	2.845	3.068	4.135	2.6	3.75	3.46	3.068
	Cortex	0.762	0.864	0.974	1.224	1.176		2.034	2.624	1.854	1.968	2.16	3.59	3.05	1.84	1.96	2.412
Figure 1b
		Control			TLE
		#1	#2	#3	#1	#2	#3
	Hippocampus	1	0.95	1.05	2.361	2.01	2.56
	Cortex	1	1.13624	0.864	1.735	1.6654	1.83
Figure 1g
			Control					KA model
			#1	#2	#3			#1	#2	#3
	hippocampus	ZT2	1.03	0.93	1.04		ZT2	2.28	2.68	2.44
		ZT6	1.58234	1.417	1.66		ZT6	1.98234	2.2417	1.96
		ZT10	2.19562	2.2516	2.541		ZT10	2.98562	3.1516	2.641
		ZT14	1.385	1.603	1.443		ZT14	2.305	2.103	2.1543
		ZT18	1.395	1.484	1.502		ZT18	3.495	3.53	3.0503
		ZT22	1.22	1.193	1.074		ZT22	3.42	2.702	3.073
			Control					KA model
			#1	#2	#3			#1	#2	#3
	Cortex	ZT2	1.03	0.92	1.05		ZT2	2.03	2.32	1.85
		ZT6	1.95234	2.117	1.836		ZT6	2.15234	2.317	2.336
		ZT10	1.59562	1.4516	1.601		ZT10	1.99562	1.7516	2.101
		ZT14	1.105	1.193	1.253		ZT14	1.85235	1.703	2.003
		ZT18	1.295	1.182	1.304		ZT18	1.95432	1.792	2.1303
		ZT22	1.29	1.103	1.192		ZT22	2.32349	2.0043	1.9987
Figure 1h		ZT2															ZT6
			Mouse 1	Mouse 2	Mouse 3	Mouse 4	Mouse 5	Mouse 6	Mouse 7	Mouse 8	Mouse 9	Mouse 10						Mouse 1	Mouse 2	Mouse 3	Mouse 4	Mouse 5	Mouse 6	Mouse 7	Mouse 8	Mouse 9	Mouse 10
	Time (min)	0	0	0	0	0	0	0	0	0	0	0	0	0		Time (min)	0	0	0	0	0	0	0	0	0	0	0	0	0
		5	0	1	1	1	1	1	1	1	1	0	0.8	0.133333			5	2	3	2	2	2	2	2	3	2	2	2.2	0.133333
		10	0	1	1	1	1	1	1	1	1	0	0.8	0.133333			10	3	5	3	4	4	4	2	5	2	5	3.7	0.366667
		15	0	1	1	1	1	1	1	1	1	0	0.8	0.133333			15	4	5	5	4	5	5	4	6	4	5	4.7	0.213437
		20	0	2	1	1	1	1	1	1	1	1	1	0.149071			20	2	6	5	6	6	5	4	6	4	6	5	0.421637
		25	0	2	1	1	1	1	1	1	1	1	1	0.149071			25	5	6	6	5	6	5	4	6	5	6	5.4	0.221108
		30	1	4	2	1	2	1	2	1	2	2	1.8	0.290593			30	6	6	6	6	6	6	6	6	6	6	6	0
		35	2	4	3	2	3	1	4	1	3	2	2.5	0.341565			35	6	6	6	6	6	6	6	6	6	6	6	0
		40	2	5	3	2	3	1	4	3	3	2	2.8	0.359011			40	6	6	6	6	6	6	6	6	6	6	6	0
		45	2	5	5	3	4	2	4	3	4	3	3.5	0.341565			45	6	6	6	6	6	6	6	6	6	6	6	0
		50	2	5	4	3	4	2	4	3	4	3	3.4	0.305505			50	6	6	6	6	6	6	6	6	6	6	6	0
		55	2	5	4	3	4	2	4	3	3	2	3.2	0.326599			55	6	6	6	6	6	6	6	6	6	6	6	0
		60	3	5	5	3	4	2	4	4	4	3	3.7	0.3			60	6	6	6	6	6	6	6	6	6	6	6	0
		65	2	5	5	3	4	2	4	3	4	3	3.5	0.341565			65	6	6	6	6	6	6	6	6	6	6	6	0
		70	3	5	5	4	4	3	4	3	4	5	4	0.258199			70	6	6	6	6	6	6	6	6	6	6	6	0
		75	2	5	5	3	4	2	4	3	4	5	3.7	0.366667			75	6	6	6	6	6	6	6	6	6	6	6	0
		80	2	5	5	3	4	2	4	3	4	3	3.5	0.341565			80	6	6	6	6	6	6	6	6	6	6	6	0
		85	2	5	5	3	4	2	4	3	4	3	3.5	0.341565			85	6	6	6	6	6	6	6	6	6	6	6	0
		90	2	5	5	3	4	2	4	4	5	3	3.7	0.366667			90	6	6	6	6	6	6	6	6	6	6	6	0
		95	2	5	5	3	4	2	4	4	5	3	3.7	0.366667			95	6	6	6	6	6	6	6	6	6	6	6	0
		100	2	5	5	4	5	4	5	3	5	4	4.2	0.326599			100	6	6	6	6	6	6	6	6	6	6	6	0
		105	2	5	5	4	5	4	5	3	5	2	4	0.394405			105	6	6	6	6	6	6	6	6	6	6	6	0
		110	2	5	5	4	5	4	5	3	5	2	4	0.394405			110	6	6	6	6	6	6	6	6	6	6	6	0
		115	3	5	5	5	5	5	5	4	5	5	4.7	0.213437			115	6	6	6	6	6	6	6	6	6	6	6	0
		120	3	5	5	5	5	5	5	4	5	5	4.7	0.213437			120	6	6	6	6	6	6	6	6	6	6	6	0
		125	5	5	5	5	5	5	5	5	5	5	5	0			125	6	6	6	6	6	6	6	6	6	6	6	0
		130	4	5	5	5	6	5	6	5	5	6	5.2	0.2			130	6	6	6	6	6	6	6	6	6	6	6	0
		135	3	4	5	6	6	5	5	5	5	6	5	0.298142			135	6	6	6	6	6	6	6	6	6	6	6	0
		140	4	4	5	6	6	5	4	5	4	6	4.9	0.276887			140	6	6	6	6	6	6	6	6	6	6	6	0
		145	4	3	5	6	6	5	4	5	5	6	4.9	0.314466			145	6	6	6	6	6	6	6	6	6	6	6	0
		150	4	4	5	6	6	6	4	6	6	6	5.3	0.3			150	6	6	6	6	6	6	6	6	6	6	6	0
		155	3	4	4	6	6	6	4	6	4	6	4.9	0.378594			155	6	6	6	6	6	6	6	6	6	6	6	0
		160	3	4	4	6	6	6	4	6	4	6	4.9	0.378594			160	6	6	6	6	6	6	6	6	6	6	6	0
		165	3	4	4	6	6	6	4	6	4	6	4.9	0.378594			165	6	6	6	6	6	6	6	6	6	6	6	0
		170	3	4	4	6	6	6	4	6	4	6	4.9	0.378594			170	6	6	6	6	6	6	6	6	6	6	6	0
		175	3	3	3	6	6	6	4	6	3	6	4.6	0.476095			175	6	6	6	6	6	6	6	6	6	6	6	0
		180	3	3	3	6	6	6	4	6	3	6	4.6	0.476095			180	6	6	6	6	6	6	6	6	6	6	6	0
		ZT10														ZT14
			Mouse 1	Mouse 2	Mouse 3	Mouse 4	Mouse 5	Mouse 6	Mouse 7	Mouse 8	Mouse 9	Mouse 10					Mouse 1	Mouse 2	Mouse 3	Mouse 4	Mouse 5	Mouse 6	Mouse 7	Mouse 8	Mouse 9	Mouse 10
	Time (min)	0	0	0	0	0	0	0	0	0	0	0	0	0	Time (min)	0	0	0	0	0	0	0	0	0	0	0	0	0
		5	2	2	2	1	3	2	3	3	2	3	2.3	0.213437		5	1	0	1	1	2	0	1	0	1	1	0.8	0.2
		10	2	3	3	1	3	3	3	3	2	3	2.6	0.221108		10	2	1	2	1	2	1	1	1	2	1	1.4	0.163299
		15	3	3	3	2	3	3	3	3	3	4	3	0.149071		15	2	1	2	1	2	1	1	1	2	1	1.4	0.163299
		20	3	3	3	2	4	3	3	4	3	4	3.2	0.2		20	1	1	1	1	2	1	1	1	2	1	1.2	0.133333
		25	3	3	3	2	4	3	3	4	3	4	3.2	0.2		25	1	1	1	1	2	1	1	1	2	1	1.2	0.133333
		30	3	3	3	3	5	3	3	4	3	5	3.5	0.268742		30	2	2	2	1	3	1	2	1	2	2	1.8	0.2
		35	4	5	5	3	5	3	3	4	3	5	4	0.298142		35	2	2	2	1	3	1	2	1	2	2	1.8	0.2
		40	6	6	6	3	6	3	3	5	5	6	4.9	0.433333		40	3	3	3	1	3	1	2	2	3	3	2.4	0.266667
		45	6	6	6	3	6	3	3	5	5	6	4.9	0.433333		45	3	2	2	2	3	1	1	2	3	3	2.2	0.249444
		50	6	6	6	3	6	3	3	5	6	5	4.9	0.433333		50	3	2	2	2	4	1	1	2	4	3	2.4	0.339935
		55	6	6	6	5	6	3	4	5	6	6	5.3	0.334996		55	3	2	1	2	3	1	1	2	3	2	2	0.258199
		60	6	6	5	6	6	3	4	5	6	6	5.3	0.334996		60	3	3	1	3	4	1	2	3	4	2	2.6	0.339935
		65	6	6	6	5	6	3	3	5	6	6	5.2	0.38873		65	2	3	1	3	4	1	2	3	4	2	2.5	0.341565
		70	6	6	6	5	5	2	3	5	6	6	5	0.447214		70	2	3	1	5	4	1	2	3	5	2	2.8	0.466667
		75	4	6	4	3	4	2	3	5	6	6	4.3	0.448454		75	2	5	1	5	3	1	2	2	3	2	2.6	0.452155
		80	4	6	4	3	4	2	3	5	6	6	4.3	0.448454		80	2	5	1	5	3	1	2	3	4	2	2.8	0.466667
		85	4	6	4	3	4	2	3	5	6	6	4.3	0.448454		85	2	5	1	5	3	1	2	2	3	2	2.6	0.452155
		90	4	6	4	3	4	2	3	5	6	6	4.3	0.448454		90	1	4	1	4	1	1	1	1	1	1	1.6	0.4
		95	4	6	4	3	4	2	3	6	6	6	4.4	0.476095		95	2	6	3	6	4	3	3	3	3	2	3.5	0.453382
		100	4	6	4	3	4	2	3	6	6	6	4.4	0.476095		100	2	6	2	6	2	1	2	1	1	1	2.4	0.618241
		105	4	6	4	3	4	2	3	6	6	6	4.4	0.476095		105	2	6	2	6	2	1	2	1	1	1	2.4	0.618241
		110	4	6	4	3	4	2	3	6	6	6	4.4	0.476095		110	2	6	2	6	2	1	2	1	1	3	2.6	0.6
		115	4	6	4	3	3	3	3	6	6	6	4.4	0.452155		115	2	6	1	6	2	1	2	1	1	3	2.5	0.619139
		120	4	6	4	3	3	3	3	6	6	6	4.4	0.452155		120	2	6	1	6	3	1	2	1	1	3	2.6	0.618241
		125	4	6	4	3	3	3	3	6	6	6	4.4	0.452155		125	2	6	1	6	2	1	2	1	1	2	2.4	0.618241
		130	4	6	4	3	3	3	3	6	6	6	4.4	0.452155		130	3	6	1	6	2	1	4	1	1	3	2.8	0.628932
		135	4	6	4	3	3	3	3	6	6	6	4.4	0.452155		135	2	6	1	6	2	1	3	1	1	1	2.4	0.635959
		140	4	6	4	3	2	3	3	6	6	6	4.3	0.495536		140	2	6	1	6	2	1	3	1	1	1	2.4	0.635959
		145	3	6	3	3	2	3	3	6	6	6	4.1	0.525991		145	2	6	1	6	2	1	3	1	1	1	2.4	0.635959
		150	3	6	3	3	2	3	3	6	6	6	4.1	0.525991		150	2	6	1	6	2	1	3	1	1	1	2.4	0.635959
		155	3	6	3	3	2	3	3	6	6	6	4.1	0.525991		155	2	6	1	6	2	1	3	1	1	1	2.4	0.635959
		160	3	6	3	3	2	3	3	6	6	6	4.1	0.525991		160	2	6	1	6	2	1	3	1	1	1	2.4	0.635959
		165	4	6	3	3	2	3	3	6	6	6	4.2	0.512076		165	2	6	1	6	2	1	3	1	1	1	2.4	0.635959
		170	4	6	3	3	2	3	3	6	6	6	4.2	0.512076		170	2	6	1	6	2	1	3	1	1	1	2.4	0.635959
		175	4	6	3	3	2	3	3	6	6	6	4.2	0.512076		175	2	6	1	6	2	1	3	1	1	1	2.4	0.635959
		180	5	6	3	3	2	3	3	6	6	6	4.3	0.517472		180	2	6	1	6	2	1	3	1	1	1	2.4	0.635959
		ZT18														ZT22
			Mouse 1	Mouse 2	Mouse 3	Mouse 4	Mouse 5	Mouse 6	Mouse 7	Mouse 8	Mouse 9	Mouse 10					Mouse 1	Mouse 2	Mouse 3	Mouse 4	Mouse 5	Mouse 6	Mouse 7	Mouse 8	Mouse 9	Mouse 10
	Time (min)	0	0	0	0	0	0	0	0	0	0	0	0	0	Time (min)	0	1	1	1	1	1	1	1	1	1	1	1	0
		5	2	2	2	2	2	2	2	2	2	2	2	0		5	2	2	2	2	2	2	2	2	2	2	2	0
		10	2	2	2	2	2	2	2	2	2	2	2	0		10	2	2	2	2	2	2	2	2	2	2	2	0
		15	2	2	2	2	2	2	2	2	2	2	2	0		15	2	2	2	2	2	2	2	2	2	2	2	0
		20	3	2	2	2	3	2	2	2	2	2	2.2	0.133333		20	2	2	2	2	2	2	2	2	2	2	2	0
		25	3	2	2	2	3	2	2	2	2	2	2.2	0.133333		25	2	2	2	2	2	2	2	2	2	2	2	0
		30	2	2	2	2	2	2	2	2	2	2	2	0		30	2	3	2	3	2	2	2	3	3	3	2.5	0.166667
		35	2	2	2	2	2	2	2	2	2	2	2	0		35	2	3	2	3	3	2	3	3	3	3	2.7	0.152753
		40	4	2	2	2	4	2	2	3	3	3	2.7	0.260342		40	3	2	3	3	3	3	3	4	3	3	3	0.149071
		45	4	2	2	2	4	2	2	2	2	3	2.5	0.268742		45	3	2	3	3	3	3	3	4	4	4	3.2	0.2
		50	4	2	3	2	4	2	2	2	2	4	2.7	0.3		50	3	2	4	3	4	3	4	5	4	4	3.6	0.266667
		55	5	4	4	3	5	3	4	5	4	5	4.2	0.249444		55	3	5	5	3	4	3	4	5	5	5	4.2	0.290593
		60	5	3	4	3	4	2	3	5	3	5	3.7	0.334996		60	3	5	5	3	4	3	4	5	5	5	4.2	0.290593
		65	5	3	5	3	5	2	3	6	3	5	4	0.421637		65	3	4	4	3	4	3	4	5	5	5	4	0.258199
		70	5	3	4	2	4	2	3	4	3	3	3.3	0.3		70	3	4	4	2	3	3	4	5	5	5	3.8	0.326599
		75	5	3	4	2	4	2	3	4	3	3	3.3	0.3		75	3	5	5	3	3	3	5	5	5	5	4.2	0.326599
		80	5	3	4	2	4	2	3	4	3	3	3.3	0.3		80	3	5	5	2	2	3	5	5	5	5	4	0.421637
		85	6	3	4	2	4	2	3	4	4	4	3.6	0.371184		85	3	5	5	2	2	3	5	5	5	5	4	0.421637
		90	6	3	4	2	3	2	2	4	4	4	3.4	0.4		90	3	5	5	3	2	4	4	5	6	5	4.2	0.38873
		95	6	3	3	2	4	2	3	4	4	4	3.5	0.372678		95	3	5	5	3	2	4	4	6	6	4	4.2	0.416333
		100	6	4	3	2	3	2	4	3	4	4	3.5	0.372678		100	2	6	5	3	2	3	3	6	6	3	3.9	0.525991
		105	6	2	5	2	5	1	2	4	3	3	3.3	0.517472		105	2	6	6	3	2	2	3	6	6	3	3.9	0.585947
		110	6	2	5	2	5	1	2	3	2	2	3	0.537484		110	2	6	6	3	2	2	3	6	6	3	3.9	0.585947
		115	6	2	5	2	5	1	2	4	3	2	3.2	0.533333		115	2	6	6	3	2	2	3	6	6	3	3.9	0.585947
		120	6	2	4	2	4	1	2	2	2	2	2.7	0.472582		120	2	6	6	3	2	3	3	6	6	3	4	0.557773
		125	6	1	2	1	2	1	1	1	1	1	1.7	0.495536		125	2	6	6	3	2	3	3	6	6	3	4	0.557773
		130	6	1	2	1	2	1	0	2	2	2	1.9	0.504425		130	2	6	6	3	2	3	3	6	6	3	4	0.557773
		135	6	1	2	1	2	1	0	2	2	2	1.9	0.504425		135	2	6	6	3	2	3	3	6	6	3	4	0.557773
		140	6	1	1	1	2	1	0	2	0	1	1.5	0.542627		140	2	6	6	3	2	3	3	6	6	3	4	0.557773
		145	6	1	1	1	2	1	0	2	0	1	1.5	0.542627		145	2	6	6	3	2	3	3	6	6	3	4	0.557773
		150	6	1	1	1	2	1	0	2	0	1	1.5	0.542627		150	2	6	6	3	2	3	3	6	6	3	4	0.557773
		155	6	1	1	1	2	1	0	2	0	1	1.5	0.542627		155	2	6	6	3	2	2	3	6	6	4	4	0.57735
		160	6	1	1	1	2	1	0	2	0	1	1.5	0.542627		160	2	6	6	3	2	2	3	6	6	4	4	0.57735
		165	6	0	2	1	2	1	0	2	0	1	1.5	0.562731		165	2	6	6	3	2	2	3	6	6	4	4	0.57735
		170	6	1	1	1	2	1	0	2	0	1	1.5	0.542627		170	2	6	6	3	2	2	3	6	6	4	4	0.57735
		175	6	1	2	1	1	1	0	2	0	1	1.5	0.542627		175	2	6	6	3	2	2	3	6	6	4	4	0.57735
		180	6	1	1	1	2	1	0	2	0	1	1.5	0.542627		180	2	6	6	3	2	2	3	6	6	4	4	0.57735
Figure 1i
	ZT2			ZT6			ZT10			ZT14			ZT18			ZT22
	#1	#2	#3	#1	#2	#3	#1	#2	#3	#1	#2	#3	#1	#2	#3	#1	#2	#3
	50	60	40	100	100	100	70	50	60	20	20	30	20	20	20	40	50	30

## Sheet: Figure 2
Figure 2a		WT											KO
			Mouse 1	Mouse 2	Mouse 3	Mouse 4	Mouse 5	Mouse 6	Mouse 7	Mouse 8				Mouse 1	Mouse 2	Mouse 3	Mouse 4	Mouse 5	Mouse 6	Mouse 7	Mouse 8
	Time (min)	0	0	0	0	0	0	0	0	0		Time (min)	0	0	0	0	0	0	0	0	0	0	0		0	0
		5	1	0	1	1	1	1	0	0			5	0	0	0	0	0	0	0	0	0.625	0.182981		0	0
		10	3	2	1	2	1	2	1	1			10	0	0	0	0	0	0	0	0	1.625	0.263052		0	0
		15	3	2	1	2	1	2	1	1			15	1	0	0	1	1	1	0	0	1.625	0.263052		0.5	0.188982
		20	3	3	2	3	2	1	1	1			20	1	0	0	1	1	1	1	0	2	0.327327		0.625	0.182981
		25	5	3	2	3	3	2	3	3			25	1	0	0	1	1	1	1	0	3	0.327327		0.625	0.182981
		30	5	3	2	3	3	2	3	3			30	1	1	0	1	1	1	2	1	3	0.327327		1	0.188982
		35	5	3	2	3	3	3	3	4			35	1	1	0	1	1	1	2	1	3.25	0.313392		1	0.188982
		40	5	4	3	4	4	3	4	4			40	1	2	1	1	2	2	2	2	3.875	0.226582		1.625	0.182981
		45	6	4	3	4	4	4	4	5			45	2	4	2	2	3	3	4	4	4.25	0.313392		3	0.327327
		50	6	5	4	5	5	5	5	5			50	2	4	2	2	3	3	4	4	5	0.188982		3	0.327327
		55	6	5	4	5	5	5	5	5			55	2	4	2	2	3	4	4	5	5	0.188982		3.25	0.411877
		60	6	5	4	5	5	5	5	5			60	2	4	2	2	3	4	4	5	5	0.188982		3.25	0.411877
		65	6	5	4	5	5	4	5	4			65	2	4	2	2	3	4	4	5	4.75	0.25		3.25	0.411877
		70	6	5	4	5	5	4	5	4			70	3	3	2	2	3	4	3	4	4.75	0.25		3	0.267261
		75	6	5	4	5	5	4	5	4			75	3	2	2	2	3	2	3	4	4.75	0.25		2.625	0.263052
		80	6	5	4	4	5	4	4	4			80	2	2	2	3	2	3	3	4	4.5	0.267261		2.625	0.263052
		85	6	5	5	4	5	4	4	4			85	3	3	1	2	3	2	2	5	4.625	0.263052		2.625	0.419928
		90	6	6	5	4	5	4	4	5			90	3	2	2	2	3	2	3	4	4.875	0.295048		2.625	0.263052
		95	6	6	5	4	4	3	4	5			95	3	2	2	2	3	3	2	4	4.625	0.375		2.625	0.263052
		100	6	6	5	3	2	2	3	5			100	2	2	2	2	2	1	1	3	4	0.597614		1.875	0.226582
		105	6	6	6	2	3	2	2	5			105	1	0	1	1	1	0	0	1	4	0.681385		0.625	0.182981
		110	6	6	6	2	3	2	2	5			110	1	0	0	1	1	1	0	0	4	0.681385		0.5	0.188982
		115	6	6	6	2	3	2	3	6			115	1	0	0	0	1	1	0	0	4.25	0.674802		0.375	0.182981
		120	6	6	6	2	3	2	3	6			120	0	0	0	0	0	0	0	0	4.25	0.674802		0	0
		125	6	6	6	3	3	2	3	6			125	0	0	0	0	0	0	0	0	4.375	0.625		0	0
		130	6	6	6	3	3	2	3	6			130	0	0	0	0	0	0	0	0	4.375	0.625		0	0
		135	6	6	6	3	3	2	3	6			135	0	0	0	0	0	0	0	0	4.375	0.625		0	0
		140	6	6	6	3	3	2	3	6			140	0	0	0	0	0	0	0	0	4.375	0.625		0	0
		145	6	6	6	3	3	2	3	6			145	0	0	0	0	0	0	0	0	4.375	0.625		0	0
		150	6	6	6	2	2	2	3	6			150	0	0	0	0	0	0	0	0	4.125	0.71807		0	0
		155	6	6	6	2	2	2	3	6			155	0	0	0	0	0	0	0	0	4.125	0.71807		0	0
		160	6	6	6	2	2	2	3	6			160	0	0	0	0	0	0	0	0	4.125	0.71807		0	0
		165	6	6	6	1	2	1	2	6			165	0	0	0	0	0	0	0	0	3.75	0.860855		0	0
		170	6	6	6	2	2	2	3	6			170	0	0	0	0	0	0	0	0	4.125	0.71807		0	0
		175	6	6	6	2	2	2	3	6			175	0	0	0	0	0	0	0	0	4.125	0.71807		0	0
		180	6	6	6	2	2	2	3	6			180	0	0	0	0	0	0	0	0	4.125	0.71807		0	0
Figure 2b
		WT								KO
		Mouse 1	Mouse 2	Mouse 3	Mouse 4	Mouse 5	Mouse 6	Mouse 7	Mouse 8	Mouse 1	Mouse 2	Mouse 3	Mouse 4	Mouse 5	Mouse 6	Mouse 7	Mouse 8
	Seizure severity	97	85	82	93	112	118	103	110	20	15	25	18	40	45	35	42
	Onset	80	120	111	108	97	88	96	100	165	175	160	179	194	188	175	210
	Seizure durnation	106	112	108	105	95	92	88	94	30	45	50	25	20	38	48	33
Figure 2g		ZT6_WT												ZT6_KO
			Mouse 1	Mouse 2	Mouse 3	Mouse 4	Mouse 5	Mouse 6	Mouse 7	Mouse 8					Mouse 1	Mouse 2	Mouse 3	Mouse 4	Mouse 5	Mouse 6	Mouse 7	Mouse 8
	Time (min)	0	0	0	0	0	0	0	0	0			Time (min)	0	0	0	0	0	0	0	0	0
		5	1	0	1	2	1	1	1	1				5	0	0	0	0	0	0	0	0
		10	1	1	1	1	1	1	1	1				10	0	0	0	0	0	0	0	0
		15	3	1	3	2	1	2	3	3				15	2	0	2	2	0	0	0	0
		20	3	2	4	2	1	2	3	3				20	1	1	1	1	1	1	1	1
		25	4	4	5	2	1	2	3	3				25	1	2	2	1	1	1	2	2
		30	4	4	5	4	3	4	4	4				30	1	2	3	1	2	2	2	3
		35	4	4	5	4	2	4	4	4				35	1	1	3	1	2	2	2	4
		40	5	5	5	5	3	4	4	5				40	1	1	3	1	2	3	1	4
		45	5	5	6	5	4	5	5	5				45	1	4	4	1	2	3	1	4
		50	5	5	6	5	3	5	5	5				50	2	3	4	1	2	3	1	4
		55	5	5	6	5	4	5	5	5				55	3	4	4	2	2	3	3	3
		60	5	6	6	5	4	5	6	6				60	3	4	4	2	2	3	3	2
		65	5	6	6	5	4	5	6	6				65	3	4	4	2	2	3	3	3
		70	5	6	6	5	4	5	6	6				70	3	4	4	2	2	3	4	3
		75	5	6	6	5	4	5	5	6				75	3	4	4	3	2	3	4	4
		80	5	6	6	5	4	5	5	6				80	3	3	3	3	2	2	4	4
		85	5	6	6	5	5	5	5	6				85	4	3	3	4	2	2	5	4
		90	5	6	6	5	2	5	5	6				90	4	5	3	5	2	2	5	5
		95	5	4	6	6	3	5	6	6				95	4	4	2	4	2	2	3	3
		100	5	4	6	6	2	5	6	6				100	4	4	2	4	2	2	3	3
		105	5	4	6	6	2	5	6	6				105	3	2	1	2	2	2	2	2
		110	5	4	6	6	2	5	6	6				110	2	2	1	4	1	2	2	2
		115	5	4	6	6	3	5	6	6				115	2	1	1	3	1	1	2	1
		120	5	4	6	6	3	4	6	6				120	2	1	1	3	1	1	2	1
		125	5	4	6	6	3	3	6	6				125	2	1	1	2	2	1	2	1
		130	5	4	6	6	4	5	6	6				130	0	0	0	0	0	0	0	0
		135	5	5	6	6	4	5	6	6				135	0	0	0	0	0	0	0	0
		140	5	5	6	6	3	5	6	6				140	0	0	0	0	0	0	0	0
		145	3	5	6	6	3	4	6	6				145	0	0	0	0	0	0	0	0
		150	3	4	6	6	3	2	6	6				150	0	0	0	0	0	0	0	0
		155	3	4	6	6	3	2	6	6				155	0	0	0	0	0	0	0	0
		160	4	4	6	6	4	4	6	6				160	0	0	0	0	0	0	0	0
		165	4	3	6	6	3	2	6	6				165	0	0	0	0	0	0	0	0
		170	4	3	6	6	3	2	6	6				170	0	0	0	0	0	0	0	0
		175	3	3	6	6	2	2	6	6				175	0	0	0	0	0	0	0	0
		180	3	3	6	6	2	2	6	6				180	0	0	0	0	0	0	0	0
		ZT18_WT												ZT18_KO
			Mouse 1	Mouse 2	Mouse 3	Mouse 4	Mouse 5	Mouse 6	Mouse 7	Mouse 8					Mouse 1	Mouse 2	Mouse 3	Mouse 4	Mouse 5	Mouse 6	Mouse 7	Mouse 8
	Time (min)	0	0	0	0	0	0	0	0	0			Time (min)	0	0	0	0	0	0	0	0	0
		5	0	0	0	0	0	0	0	0				5	0	0	0	0	0	0	0	0
		10	0	1	1	1	1	1	1	1				10	0	0	0	0	0	0	0	0
		15	0	1	2	2	2	2	2	1				15	0	0	0	0	0	0	0	0
		20	1	1	1	2	2	2	2	1				20	1	0	1	1	0	0	0	1
		25	2	2	2	2	2	2	2	1				25	1	1	1	1	1	0	1	1
		30	2	2	2	2	3	2	1	2				30	1	1	1	2	1	0	1	1
		35	2	3	4	2	3	2	1	3				35	1	1	1	3	0	0	1	1
		40	2	3	4	2	3	2	1	2				40	1	2	2	3	0	1	1	2
		45	2	4	4	3	3	2	3	3				45	1	2	2	2	1	1	1	2
		50	2	4	4	2	4	2	3	3				50	2	2	3	2	1	2	2	2
		55	2	4	4	2	3	4	4	4				55	2	4	4	4	2	4	2	2
		60	2	4	4	3	3	4	4	4				60	2	3	4	3	2	4	3	3
		65	2	4	4	3	3	3	4	4				65	3	3	3	4	3	4	2	2
		70	2	4	5	4	3	3	5	5				70	3	3	3	4	3	4	2	3
		75	3	5	5	4	3	3	5	4				75	3	3	3	5	3	4	3	4
		80	2	3	6	4	3	3	4	3				80	3	3	2	4	3	3	3	3
		85	2	3	6	4	4	4	4	4				85	3	2	2	4	3	3	3	4
		90	2	3	6	3	2	3	4	4				90	3	2	2	4	3	3	3	3
		95	2	3	6	3	2	3	4	3				95	3	2	3	3	3	3	3	4
		100	1	3	6	3	3	3	4	4				100	2	2	2	3	3	2	3	3
		105	1	3	6	3	3	2	5	4				105	1	2	2	2	3	2	2	2
		110	1	3	6	3	3	2	3	3				110	1	1	1	1	2	0	2	0
		115	1	2	6	3	3	2	5	2				115	1	1	1	1	1	0	1	0
		120	1	2	6	3	3	2	4	3				120	0	0	0	0	0	0	0	0
		125	1	3	6	3	3	2	5	3				125	0	0	0	0	0	0	0	0
		130	1	2	6	3	3	2	3	4				130	0	0	0	0	0	0	0	0
		135	0	2	6	3	4	2	3	4				135	0	0	0	0	0	0	0	0
		140	0	1	6	3	3	2	2	3				140	0	0	0	0	0	0	0	0
		145	0	1	6	2	2	2	2	2				145	0	0	0	0	0	0	0	0
		150	0	1	6	2	1	2	2	2				150	0	0	0	0	0	0	0	0
		155	0	1	6	1	2	2	2	2				155	0	0	0	0	0	0	0	0
		160	0	1	6	1	1	1	1	1				160	0	0	0	0	0	0	0	0
		165	0	0	6	1	1	1	1	0				165	0	0	0	0	0	0	0	0
		170	0	0	6	1	1	1	1	0				170	0	0	0	0	0	0	0	0
		175	0	0	6	1	2	1	1	1				175	0	0	0	0	0	0	0	0
		180	0	0	6	1	1	1	1	0				180	0	0	0	0	0	0	0	0
Figure 2h
	WT_ZT6								KO_ZT6								WT_ZT18								KO_ZT18
	Mouse 1	Mouse 2	Mouse 3	Mouse 4	Mouse 5	Mouse 6	Mouse 7	Mouse 8	Mouse 1	Mouse 2	Mouse 3	Mouse 4	Mouse 5	Mouse 6	Mouse 7	Mouse 8	Mouse 1	Mouse 2	Mouse 3	Mouse 4	Mouse 5	Mouse 6	Mouse 7	Mouse 8	Mouse 1	Mouse 2	Mouse 3	Mouse 4	Mouse 5	Mouse 6	Mouse 7	Mouse 8
	108	110	124	104	84	94	80	96	25	30	35	53	27	44	28	33	58	65	72	39	69	53	48	35	40	52	38	45	36	54	32	57
Figure 2i
	WT_ZT6			KO_ZT6			WT_ZT18			KO_ZT18
	#1	#2	#3	#1	#2	#3	#1	#2	#3	#1	#2	#3
	100	100	100	30	20	10	20	30	20	10	20	20

## Sheet: Figure 3
Figure 3a		Vehicle										SR8278
			Mouse 1	Mouse 2	Mouse 3	Mouse 4	Mouse 5	Mouse 6					Mouse 1	Mouse 2	Mouse 3	Mouse 4	Mouse 5	Mouse 6
	Time (min)	0	0	0	0	0	0	0			Time (min)	0	0	0	0	0	0	0
		5	1	1	0	1	0	1				5	0	0	0	0	0	0
		10	2	2	1	1	2	2				10	0	0	0	0	0	0
		15	2	2	1	1	2	2				15	1	1	0	0	1	0
		20	2	3	1	2	2	2				20	1	1	0	1	1	0
		25	3	2	3	3	3	4				25	1	1	0	1	1	0
		30	3	4	2	2	3	4				30	1	1	0	2	1	1
		35	4	4	2	2	3	5				35	1	1	0	1	2	1
		40	4	5	3	3	4	4				40	1	1	1	2	3	2
		45	4	5	4	4	4	5				45	3	3	2	3	4	3
		50	4	5	6	5	5	5				50	3	3	2	3	4	3
		55	4	5	6	5	5	5				55	3	3	2	4	4	4
		60	4	5	6	5	5	5				60	3	3	2	4	4	4
		65	4	4	6	5	5	4				65	3	3	2	4	4	4
		70	4	4	6	5	5	4				70	3	2	2	4	4	3
		75	4	4	6	5	5	4				75	2	2	2	3	4	3
		80	4	4	6	5	4	4				80	2	3	2	3	3	3
		85	4	4	6	5	4	5				85	2	2	2	3	4	3
		90	4	4	6	5	5	5				90	2	2	2	3	3	4
		95	5	4	6	5	4	3				95	2	2	2	3	4	3
		100	3	4	6	4	4	3				100	2	1	1	2	3	2
		105	3	3	6	4	6	2				105	1	0	0	0	2	1
		110	3	3	6	4	6	2				110	1	0	0	0	1	1
		115	2	3	6	5	6	3				115	1	0	0	0	0	1
		120	2	3	6	5	6	3				120	0	0	0	0	0	0
		125	3	4	6	5	6	2				125	0	0	0	0	0	0
		130	3	3	6	6	6	2				130	0	0	0	0	0	0
		135	3	3	6	6	6	2				135	0	0	0	0	0	0
		140	3	3	6	6	6	2				140	0	0	0	0	0	0
		145	3	3	6	6	6	2				145	0	0	0	0	0	0
		150	3	2	6	6	6	2				150	0	0	0	0	0	0
		155	3	2	6	6	6	2				155	0	0	0	0	0	0
		160	3	2	6	6	6	2				160	0	0	0	0	0	0
		165	2	2	6	6	6	1				165	0	0	0	0	0	0
		170	3	2	6	6	6	2				170	0	0	0	0	0	0
		175	3	2	6	6	6	2				175	0	0	0	0	0	0
		180	3	2	6	6	6	2				180	0	0	0	0	0	0
Figure 3b
		Vehicle						SR8278
		Mouse 1	Mouse 2	Mouse 3	Mouse 4	Mouse 5	Mouse 6	Mouse 1	Mouse 2	Mouse 3	Mouse 4	Mouse 5	Mouse 6
	Seizure severity	114	86	108	92	97	103	40	54	45	49	38	58
	Onset	104	96	115	85	107	93	280	220	230	270	260	240
	Seizure durnation	108	92	105	95	103	97	50	60	53	57	48	62
Figure 3g	WT_Vehicle									WT_SR8278									KO_Vehicle									KO_SR8278
		Mouse 1	Mouse 2	Mouse 3	Mouse 4	Mouse 5	Mouse 6				Mouse 1	Mouse 2	Mouse 3	Mouse 4	Mouse 5	Mouse 6				Mouse 1	Mouse 2	Mouse 3	Mouse 4	Mouse 5	Mouse 6				Mouse 1	Mouse 2	Mouse 3	Mouse 4	Mouse 5	Mouse 6
Time (min)	0	0	0	0	0	0	0		Time (min)	0	0	0	0	0	0	0		Time (min)	0	0	0	0	0	0	0		Time (min)	0	0	0	0	0	0	0
	5	1	1	1	0	1	2			5	0	0	0	0	0	0			5	0	0	0	0	0	0			5	0	0	0	0	0	0
	10	1	1	1	1	1	1			10	0	0	0	0	0	0			10	1	1	0	1	1	1			10	0	0	0	0	0	0
	15	2	4	2	2	2	2			15	1	0	1	1	1	1			15	1	2	1	1	2	2			15	0	0	0	0	0	0
	20	2	4	2	2	3	2			20	2	0	1	1	1	1			20	1	2	1	1	2	2			20	0	1	0	1	1	0
	25	3	4	3	3	3	2			25	2	2	2	1	1	1			25	1	2	1	1	3	3			25	0	1	1	1	2	0
	30	4	4	4	3	4	5			30	2	3	1	2	2	2			30	1	2	1	2	3	3			30	1	1	1	2	0	1
	35	4	4	5	2	4	5			35	2	3	1	2	3	1			35	1	2	1	3	4	4			35	1	1	0	2	1	1
	40	4	5	5	4	4	5			40	2	3	1	2	2	2			40	1	2	2	2	3	3			40	1	1	1	2	2	2
	45	5	5	5	4	5	6			45	2	3	1	3	3	2			45	2	3	3	2	4	4			45	1	1	2	2	1	2
	50	5	5	5	4	5	6			50	2	3	1	4	3	2			50	2	3	2	3	4	4			50	1	1	2	4	2	2
	55	5	5	5	4	5	6			55	2	4	1	4	4	3			55	2	3	2	3	5	5			55	1	2	3	4	4	4
	60	5	6	5	5	6	6			60	2	4	1	4	4	2			60	2	3	3	3	5	5			60	2	2	4	4	3	3
	65	5	6	5	6	5	6			65	2	4	2	4	4	2			65	1	4	3	2	5	5			65	2	2	5	3	3	3
	70	5	6	5	5	6	6			70	3	4	3	4	4	2			70	2	4	3	3	5	6			70	2	2	5	3	3	4
	75	4	6	4	5	6	6			75	3	4	3	4	4	3			75	2	4	3	4	5	6			75	2	2	5	4	4	4
	80	4	6	4	5	6	6			80	3	4	3	2	3	3			80	2	3	3	4	5	4			80	2	1	4	4	4	3
	85	5	6	5	5	6	6			85	3	4	2	4	3	5			85	2	3	3	4	6	5			85	2	1	4	4	4	3
	90	3	6	4	5	6	6			90	3	5	2	4	3	5			90	3	3	2	3	6	4			90	2	1	3	3	5	3
	95	5	6	4	4	6	6			95	3	3	2	2	3	5			95	3	2	2	3	6	4			95	2	1	3	3	5	4
	100	5	6	3	4	6	6			100	3	3	2	2	4	4			100	3	2	3	3	6	4			100	2	1	4	1	2	5
	105	5	6	3	4	6	6			105	2	1	2	2	3	2			105	3	2	3	3	6	4			105	2	2	3	2	1	2
	110	5	6	3	4	6	6			110	2	1	2	2	3	2			110	3	2	2	3	6	2			110	1	1	1	1	0	2
	115	5	6	3	5	6	6			115	2	1	1	1	3	1			115	3	2	2	3	6	2			115	1	1	0	1	1	1
	120	5	6	3	4	6	6			120	2	1	1	1	3	1			120	3	2	2	3	6	2			120	0	0	0	0	0	0
	125	5	6	3	3	6	6			125	1	1	1	1	1	1			125	3	2	2	4	6	2			125	0	0	0	0	0	0
	130	5	6	3	5	6	6			130	0	0	0	0	0	0			130	3	2	2	3	6	2			130	0	0	0	0	0	0
	135	5	6	4	5	6	6			135	0	0	0	0	0	0			135	3	2	2	3	6	2			135	0	0	0	0	0	0
	140	5	6	3	5	6	6			140	0	0	0	0	0	0			140	2	1	2	2	6	2			140	0	0	0	0	0	0
	145	5	6	3	3	6	6			145	0	0	0	0	0	0			145	3	1	1	1	6	2			145	0	0	0	0	0	0
	150	4	6	2	3	6	6			150	0	0	0	0	0	0			150	2	0	1	2	6	1			150	0	0	0	0	0	0
	155	4	6	2	3	6	6			155	0	0	0	0	0	0			155	2	0	1	2	6	1			155	0	0	0	0	0	0
	160	5	6	2	4	6	6			160	0	0	0	0	0	0			160	1	0	0	2	6	1			160	0	0	0	0	0	0
	165	3	6	2	2	6	6			165	0	0	0	0	0	0			165	1	0	0	1	6	0			165	0	0	0	0	0	0
	170	4	6	2	3	6	6			170	0	0	0	0	0	0			170	1	0	0	1	6	0			170	0	0	0	0	0	0
	175	3	6	2	2	6	6			175	0	0	0	0	0	0			175	1	0	0	1	6	0			175	0	0	0	0	0	0
	180	3	6	2	2	6	6			180	0	0	0	0	0	0			180	1	0	0	1	6	0			180	0	0	0	0	0	0
Figure 3h
		WT+Vehicle						WT+SR8278						KO+Vehicle						KO+SR8278
		Mouse 1	Mouse 2	Mouse 3	Mouse 4	Mouse 5	Mouse 6	Mouse 1	Mouse 2	Mouse 3	Mouse 4	Mouse 5	Mouse 6	Mouse 1	Mouse 2	Mouse 3	Mouse 4	Mouse 5	Mouse 6	Mouse 1	Mouse 2	Mouse 3	Mouse 4	Mouse 5	Mouse 6
	Seizure severity	88	112	95	105	108	92	40	54	50	44	38	58	18	34	30	28	27	31	25	29	20	32	22	30
	Onset	104	96	87	113	92	108	170	230	220	180	192	208	220	240	250	210	220	240	220	250	230	270	240	260
	Seizure durnation	95	105	112	88	98	102	45	55	40	60	48	52	28	25	31	27	22	24	30	20	32	18	23	28

## Sheet: Figure 4
Figure 4b	WT										KO
		Mouse 1	Mouse 2	Mouse 3	Mouse 4	Mouse 5	Mouse 6					Mouse 1	Mouse 2	Mouse 3	Mouse 4	Mouse 5	Mouse 6
Number of stimulation	0	0	0	0	0	0	0			Number of stimulation	0	0	0	0	0	0	0
	1	0	0	0	0	0	0				1	0	0	0	0	0	0
	2	1	1	0	0	1	0				2	0	0	0	0	0	0
	3	1	1	2	0	1	0				3	0	1	0	1	0	1
	4	1	1	2	0	2	0				4	0	2	1	1	1	1
	5	1	1	2	2	2	1				5	0	2	1	1	1	1
	6	2	1	3	2	2	2				6	1	1	1	1	1	0
	7	2	0	4	2	2	2				7	1	1	1	2	1	1
	8	2	1	4	3	3	2				8	1	1	1	2	1	2
	9	3	1	5	3	3	3				9	1	1	1	2	1	2
	10	3	1	5	4	4	4				10	1	1	2	2	1	2
	11	3	3	5	4	5	4				11	1	1	2	2	1	2
	12	3	3	6	5	5	5				12	1	2	2	3	2	2
	13	4	4	6	5	6	5				13	1	2	3	3	2	3
	14	4	4	6	5	6	5				14	1	2	3	4	3	3
	15	4	4	6	5	6	5				15	2	3	4	4	3	4
	16	4	4	6	5	6	5				16	2	3	4	4	2	4
	17	4	4	6	6	6	5				17	2	3	4	4	2	5
	18	4	4	6	6	6	5				18	2	3	5	5	2	5
	19	4	4	6	6	6	5				19	2	3	5	5	2	4
	20	4	5	6	6	6	5				20	2	3	3	3	3	4
	21	5	5	6	6	6	5				21	2	3	3	5	3	4
	22	5	5	6	6	6	5				22	2	3	3	5	3	4
	23	5	5	6	6	6	5				23	2	3	3	5	4	4
	24	6	5	6	6	6	5				24	2	3	3	5	4	5
	25	6	5	6	6	6	6				25	2	3	3	5	4	5
	26	6	5	6	6	6	6				26	2	3	3	5	4	6
	27	6	5	6	6	6	6				27	3	3	3	5	4	6
	28	6	5	6	6	6	6				28	3	3	3	5	4	6
	29	6	5	6	6	6	6				29	3	4	4	5	4	6
	30	6	5	6	6	6	6				30	3	4	4	5	4	6
	WT										KO
		Mouse 1	Mouse 2	Mouse 3	Mouse 4	Mouse 5	Mouse 6					Mouse 1	Mouse 2	Mouse 3	Mouse 4	Mouse 5	Mouse 6
ADD (s)	4	9	12	11	13	14	13			ADD (s)	4	12	13	8	10	14	15
	5	10	12	15	14	14	15				5	14	13	9	11	14	17
	6	9	11	13	14	12	13				6	10	11	7	11	12	10
	7	12	15	15	14	13	15				7	11	11	9	13	14	12
	8	20	20	24	19	14	23				8	16	14	12	13	14	14
	9	20	19	24	22	17	24				9	14	12	10	13	12	12
	10	19	19	21	21	16	19				10	14	12	11	14	12	14
	11	16	20	19	21	20	24				11	14	12	14	15	14	14
	12	20	22	28	26	27	28				12	14	9	14	10	14	11
	13	15	22	20	22	20	20				13	14	11	14	10	14	15
	14	28	29	29	27	35	27				14	14	17	14	10	14	15
	15	28	29	29	30	35	29				15	14	17	13	11	14	15
	16	28	29	29	30	35	29				16	16	17	16	13	16	18
	17	24	28	27	30	33	28				17	16	17	19	14	19	23
	18	26	28	28	30	33	29				18	16	17	19	14	19	23
	19	29	28	29	30	36	32				19	19	21	23	15	19	23
	20	29	29	29	34	36	32				20	15	21	22	14	19	19
	21	29	29	29	34	36	35				21	15	21	22	18	19	23
	22	31	32	31	34	35	38				22	18	23	22	18	19	26
	23	29	28	29	32	30	33				23	19	23	22	18	22	26
	24	33	33	30	32	31	33				24	19	20	22	18	22	20
	25	33	33	34	32	32	35				25	24	20	22	23	22	25
	26	33	33	35	32	34	36				26	24	20	22	23	22	23
	27	33	38	35	32	35	36				27	19	19	22	19	22	20
	28	33	33	35	32	34	36				28	21	26	22	26	22	25
	29	37	38	39	37	39	38				29	21	26	22	24	22	25
	30	35	35	36	37	37	36				30	22	26	22	24	25	25
Figure 4c
	WT								KO
	12	10	8	18	20	19	6	16	30	34	29	42	40	32	39	31
Figure 4f	Vehicle										SR8278
		Mouse 1	Mouse 2	Mouse 3	Mouse 4	Mouse 5	Mouse 6					Mouse 1	Mouse 2	Mouse 3	Mouse 4	Mouse 5	Mouse 6
Number of stimulation	0	0	0	0	0	0	0			Number of stimulation	0	0	0	0	0	0	0
	1	0	0	0	0	0	0				1	0	0	0	0	0	0
	2	1	0	1	0	0	1				2	0	0	0	0	0	0
	3	1	1	1	1	0	2				3	1	1	0	1	0	0
	4	1	1	1	1	0	2				4	1	1	1	1	1	1
	5	1	1	1	2	0	1				5	1	1	1	1	1	1
	6	3	3	3	3	2	3				6	1	1	2	1	2	2
	7	3	3	3	3	2	3				7	1	2	2	2	2	3
	8	4	3	3	4	2	4				8	1	2	2	2	2	3
	9	4	4	4	4	3	4				9	1	2	2	2	2	3
	10	4	4	4	5	3	4				10	2	2	3	2	3	3
	11	4	5	5	5	4	4				11	2	2	4	2	3	4
	12	5	5	5	6	4	5				12	2	3	4	2	3	4
	13	5	6	5	6	3	5				13	2	3	4	3	3	4
	14	5	6	5	6	4	5				14	2	3	3	3	3	4
	15	6	6	5	6	4	5				15	2	3	3	3	3	4
	16	6	5	5	6	3	5				16	3	4	3	3	4	4
	17	6	5	5	6	4	5				17	3	4	3	3	4	4
	18	6	5	5	5	4	5				18	3	4	4	4	4	4
	19	6	5	5	5	4	5				19	3	4	4	4	4	4
	20	6	5	5	6	3	5				20	4	4	4	3	5	4
	21	6	6	6	6	4	5				21	4	5	4	4	4	3
	22	6	6	6	6	4	5				22	5	5	4	4	4	3
	23	6	5	5	6	5	6				23	4	5	4	4	5	3
	24	6	6	6	6	4	6				24	4	5	4	4	5	3
	25	6	6	5	6	5	6				25	4	5	5	5	5	3
	26	6	6	6	6	5	6				26	4	5	5	5	5	3
	27	6	6	6	6	5	6				27	4	5	5	5	5	3
	28	6	6	6	6	5	6				28	4	5	5	5	5	3
	29	6	6	6	6	5	6				29	4	5	5	5	4	3
	30	6	6	6	6	5	6				30	4	5	5	5	4	3
	Vehicle										SR8278
		Mouse 1	Mouse 2	Mouse 3	Mouse 4	Mouse 5	Mouse 6					Mouse 1	Mouse 2	Mouse 3	Mouse 4	Mouse 5	Mouse 6
ADD (s)	5	13	10	14	12	11	12			ADD (s)	5	11	9	12	14	8	10
	6	12	9	12	10	11	8				6	11	9	12	14	8	10
	7	13	9	14	12	11	9				7	11	12	12	14	10	11
	8	16	11	15	16	14	17				8	16	12	12	14	12	15
	9	16	18	19	19	21	26				9	16	13	12	14	12	16
	10	23	25	25	19	25	26				10	16	13	15	14	15	16
	11	20	25	25	19	25	25				11	16	13	15	14	15	16
	12	26	25	25	26	25	29				12	13	11	15	14	15	16
	13	26	25	25	26	25	24				13	13	11	15	14	15	16
	14	26	26	28	28	25	35				14	13	19	15	14	17	18
	15	27	26	28	28	36	35				15	13	19	15	14	16	19
	16	27	28	32	32	36	35				16	13	18	14	16	17	18
	17	29	28	32	32	36	35				17	22	19	21	19	18	21
	18	32	29	37	32	36	35				18	22	19	20	18	20	21
	19	35	36	37	33	37	38				19	22	19	20	18	19	22
	20	35	36	37	32	38	38				20	21	22	20	18	23	23
	21	36	38	37	38	40	38				21	21	22	20	19	22	23
	22	39	38	35	38	40	38				21	21	22	24	23	24	23
	23	39	38	32	31	38	38				23	21	22	24	23	25	23
	24	39	38	32	31	38	37				24	26	22	25	23	26	26
	25	39	38	32	31	38	37				25	24	22	25	20	29	24
	26	40	38	36	37	38	40				26	24	22	25	20	25	28
	27	40	38	36	37	38	39				27	29	22	27	22	26	30
	28	40	38	41	38	42	41				28	29	22	27	21	27	30
	29	40	38	41	38	43	40				29	25	22	27	26	26	30
	30	40	39	40	38	42	41				30	29	22	27	22	26	30
Figure 4g
	Vehicle								SR8278
	13	18	10	18	12	8	20	11	28	38	42	26	37	36	35	30

## Sheet: Figure 5
Figure 5b
		WT																																	KO
		#1	#2	#3	#4	#5	#6	#7	#8	#9	#10	#11	#12	#13	#14	#15	#16	#17	#18	#19	#20	#21	#22	#23	#24	#25	#26	#27	#28	#29	#30	#31	#32	#33	#1	#2	#3	#4	#5	#6	#7	#8	#9	#10	#11	#12	#13	#14	#15
	Frequency	9.25	3.38333	9.21667	6.48333	1.86667	5.45	1.98333	6.11667	14.1333	0.166667	0.116667	4.35	8.21667	4	0.55	0.45	1.88333	3.83333	1.63333	4.75	12.6	11.9833	0.366667	3.9	7.9	7.95	6.06667	13.8333	6.15	5.9	6.23333	2.38333	2.73333	10.35	11.8333	8.73333	6.68333	6.85	6.11667	14.0833	4.08333	3.03333	13.1167	0.283333	5.25	11.6333	2.33333	16.8667
	Amplitude	32.881	7.15385	18.792	21.5403	20.2078	11.2759	12.6488	11.1234	9.7369	4.57729	5.02981	13.598	13.8095	5.35446	5.21149	7.56447	6.88686	17.6793	20.4132	19.0069	24.0315	16.5277	11.3348	17.8069	21.3813	24.7652	37.3848	14.0435	15.2308	26.1091	16.3671	10.2023	13.1299	20.583	12.9842	8.66487	15.0247	10.9709	9.19193	14.0975	12.8479	6.15378	11.7187	4.9208	11.0789	19.4863	11.8671	27.7059
Figure 5c
		WT																																	KO
		#1	#2	#3	#4	#5	#6	#7	#8	#9	#10	#11	#12	#13	#14	#15	#16	#17	#18	#19	#20	#21	#22	#23	#24	#25	#26	#27	#28	#29	#30	#31	#32	#33	#1	#2	#3	#4	#5	#6	#7	#8	#9	#10	#11	#12	#13	#14	#15
	Rise time	4.07417	3.50063	3.71537	4.15363	4.15363	4.81041	3.64514	5.11565	4.65881	4.03773	3.30963	4.22599	4.32872	3.39946	3.40195	3.19715	3.4789	3.88103	3.4065	4.00487	3.9805	4.1133	3.54496	4.29036	4.46843	4.46587	4.93508	4.39963	4.23445	4.81676	3.88994	3.28056	3.47858	4.85217	4.26446	4.76721	4.42748	3.66458	3.96215	4.23937	4.68045	4.72442	4.71757	4.24357	4.13628	5.27397	3.78957	5.67629
	Decay time	0.56318	0.885173	0.868005	0.653569	0.794688	0.917165	0.825141	0.987939	0.909255	1.04102	1.57493	0.985544	0.824306	1.09318	0.963766	1.40763	0.958909	0.883707	0.981463	1.01136	0.700117	0.759916	1.24804	0.825625	1.10942	1.14047	0.805874	1.02151	1.10213	0.771625	0.864172	1.26203	0.965471	0.759998	0.839938	1.13866	0.683089	0.910398	0.998888	0.744425	0.905897	1.36279	0.998692	1.11833	1.03507	0.712867	1.07964	0.613073
Figure 5e
		VH																									SR8278
		#1	#2	#3	#4	#5	#6	#7	#8	#9	#10	#11	#12	#13	#14	#15	#16	#17	#18	#19	#20	#21	#22	#23	#24	#25	#1	#2	#3	#4	#5	#6	#7	#8	#9	#10	#11	#12	#13	#14	#15	#16	#17	#18	#19	#20	#21	#22	#23
	Frequency	6.06667	12.0833	2.31667	0.866667	4.3	8.16667	3.95	0.5	2.4	1.83333	3.78333	1.58333	4.7	12.55	11.9333	0.316667	3.85	7.85	7.9	6.01667	10.7833	6.31	4.03654	4.70154	3.95	14.8	13.7833	8.23333	5.98333	8.41667	5.46667	4.45	6.76667	9.03333	7.96667	5.26667	20.85	2.06667	3.35	3.65	6.91667	16.55	7.11667	10.1333	8.53333	7.66667	2.08333	4.95
	Amplitude	13.2759	12.6488	10.1234	10.7369	18.5773	14.0298	13.598	12.8095	12.3545	15.2115	7.56447	16.8869	18.6793	16.4132	18.0069	20.0315	16.5277	13.3348	17.8069	21.3813	14.7652	17.3848	24.0435	16.4122	13.598	13.4585	19.5109	15.3921	12.2621	14.1523	15.8893	13.5304	19.1902	20.3029	16.3776	20.4224	16.8147	11.9826	8.01492	14.8234	15.3187	17.6028	11.4937	19.2477	15.8424	23.4886	19.0482	22.5212
Figure 5f
		VH																									SR8278
		#1	#2	#3	#4	#5	#6	#7	#8	#9	#10	#11	#12	#13	#14	#15	#16	#17	#18	#19	#20	#21	#22	#23	#24	#25	#1	#2	#3	#4	#5	#6	#7	#8	#9	#10	#11	#12	#13	#14	#15	#16	#17	#18	#19	#20	#21	#22	#23
	Rise time	4.35881	4.03773	3.70963	4.22599	4.32872	3.59946	3.40195	4.49715	3.4789	3.88103	3.7065	4.00487	4.4805	4.1133	3.24496	4.19036	4.06843	4.36587	4.33508	4.39963	4.23445	4.21676	4.02274	4.00476	4.33654	5.04672	4.72376	4.53993	4.12968	5.11955	4.33261	5.1777	5.27409	4.54001	4.22397	4.93852	5.75629	4.748	4.37146	4.28565	4.08988	5.50199	4.62174	4.67791	4.16066	5.20239	3.40624	3.37481
	Decay time	0.764688	0.907165	0.825141	0.957939	0.939255	1.04102	1.27493	0.985544	0.824306	1.09318	0.963766	1.42763	0.958909	0.883707	0.981463	1.01136	0.700117	0.759916	1.24804	0.825625	0.862365	0.942561	0.882647	0.981463	1.275	1.21656	0.751064	0.78088	0.937654	1.14598	0.9216	0.626173	0.689238	0.897613	0.780202	0.952094	0.71725	1.18589	1.11091	1.01232	0.977225	0.88654	1.17484	0.99354	1.01748	0.835199	1.01693	0.900361
Figure 5j			WT						KO
		Con.(μM)	#1	#2	#3	#4	#5	#6	#1	#2	#3	#4	#5	#6
		0.5	0.92	0.9	0.88	1.12	1.1	1.08	0.818273	0.76	0.9	0.91	0.86	0.85
		5	0.98	0.94	0.9	1.1	1.06	1.02	0.696562	0.556716	0.8	0.63	0.72	0.76
		10	0.96	0.91	0.97	1.04	1.09	1.03	0.55698	0.412624	0.6	0.48	0.64	0.67
		40	0.93	0.95	0.98	1.02	1.05	1.07	0.68354	0.53	0.65	0.59	0.79	0.84
Figure 5k	Primary hippocampus neurons
	siNC						siRev-erbα
	#1	#2	#3	#4	#5		#1	#2	#3	#4	#5
0.1	0.042467	0.0773216	0.02324	0.06865	0.01121		0.013467	0.0123216	0.0132461	0.010647	0.0112112
0.5	0.222347	0.16325	0.336457	0.1946	0.251211		0.0654424	0.0723	0.0692	0.0742647	0.06321
1	0.504227	0.437132	0.600271	0.724366	0.356721		0.0933	0.0792	0.0933	0.0812	0.1122
5	0.8653	0.6013	0.7652	0.8861	0.6665		0.0999	0.1292	0.0968	0.1023	0.1223
10	0.8256	0.7163	0.6556	1.19863	0.8063		0.2357	0.2498	0.3765	0.1822	0.1521
40	0.8432	0.9567	0.6986	0.9662	0.72625		0.54362	0.4395	0.4869	0.3019	0.7322
80	0.7936	0.7671	0.71986	0.83467	1.19963		0.6428	0.6996	0.4905	0.4124	0.7364
160	0.80356	0.63968	0.8986	0.9947	0.9364		0.5437	0.3698	0.5258	0.762	0.6159
	Primary cortex neurons
	siNC						siRev-erbα
	#1	#2	#3	#4	#5		#1	#2	#3	#4	#5
0.1	0.111231	0.0912322	0.125325	0.09647	0.0942		0.129363	0.05062	0.09643	0.08952	0.07932
0.5	0.535442	0.302323	0.309223	0.294265	0.5944		0.172347	0.2632	0.336461	0.2946	0.3512
1	0.8363	0.6562	0.9943	0.8152	0.7432		0.4595	0.4923	0.3392	0.664	0.4933
5	0.9639	0.8222	0.9015	1.2023	0.8922		0.6601	0.7924	0.5389	0.69426	0.60321
10	1.2357	1.1498	1.0765	0.9422	0.9224		0.69084	0.694	0.6893	0.5939	0.54331
40	1.23437	1.00395	0.9959	0.99023	1.23532		0.791	0.6912	0.5431	0.6467	0.846542
80	1.2038	0.9998	0.9465	1.3124	1.0364		0.6911	0.84432	0.6391	0.862647	0.5929
160	1.065	1.1896	0.9466	1.3921	0.9959		0.900856	0.704387	0.623456	0.609651	0.97446
[truncated: 18 more columns]

## Sheet: Figure 6
Figure 6a		WT						KO
	Slc6a1	Mouse 1	Mouse 2	Mouse 3	Mouse 4	Mouse 5	Mouse 6	Mouse 1	Mouse 2	Mouse 3	Mouse 4	Mouse 5	Mouse 6
	ZT2	1.0234	1.0218	0.9551	0.9085	1.0601	1.0311	0.6925	0.7229	0.7335	0.8145	0.7449	0.7143
	ZT6	1.6919	1.8219	1.4949	1.7112	1.4619	1.7529	0.3228	0.3017	0.3545	0.2048	0.2146	0.3903
	ZT10	1.8076	1.9077	1.9367	1.805	1.7632	1.693	0.2025	0.4319	0.3145	0.3246	0.2043	0.4601
	ZT14	2.2877	2.3076	2.335	2.1052	2.163	2.4325	0.5435	0.5467	0.4647	0.5865	0.5234	0.5141
	ZT18	1.4879	1.3014	1.5845	1.4054	1.4633	1.5426	0.5676	0.5588	0.4849	0.5476	0.563	0.5965
	ZT22	0.7875	0.8012	0.9848	0.9055	0.8642	0.7929	0.6634	0.6897	0.5939	0.5975	0.6831	0.6977
		WT						KO
	Slc6a11	Mouse 1	Mouse 2	Mouse 3	Mouse 4	Mouse 5	Mouse 6	Mouse 1	Mouse 2	Mouse 3	Mouse 4	Mouse 5	Mouse 6
	ZT2	1.008	0.9371	0.8992	1.0023	1.1103	1.0431	1.061	1.13027	1.0234	1.16025	0.990271	1.02027
	ZT6	4.3256	4.0568	4.6523	4.3452	4.6651	4.2267	0.85927	0.83104	0.8665	1.05925	0.80454	1.02259
	ZT10	1.7779	1.9612	1.9071	1.9876	2.1571	1.9987	0.960281	0.8305	0.9654	1.06112	0.7645	1.02356
	ZT14	1.7343	1.7539	1.9543	1.6543	1.8523	1.7001	0.561225	0.6302	0.6632	0.5603	0.45945	0.63557
	ZT18	1.0623	1.0544	1.1952	0.9753	0.9793	0.9955	0.834765	0.82028	0.7642	0.91042	0.80476	0.9956
	ZT22	0.7612	0.6429	0.6892	0.7842	0.6833	0.7565	0.71045	0.7543	0.6952	0.7343	0.7823	0.5555
Figure 6b		WT						KO
	Slc6a1	Mouse 1	Mouse 2	Mouse 3	Mouse 4	Mouse 5	Mouse 6	Mouse 1	Mouse 2	Mouse 3	Mouse 4	Mouse 5	Mouse 6
	ZT2	1.0142	1.11617	0.98789	0.9	1.02617	0.95554	0.8675	0.8541	0.8065	0.8645	0.7249	0.9639
	ZT6	0.9949	1.36244	0.9777	0.9798	1.49047	1.49777	0.8123	0.7539	0.7936	0.8051	0.704	0.9043
	ZT10	1.995	1.79209	1.86589	1.5859	1.79724	1.99789	0.8135	0.7534	0.8469	0.8859	0.8051	0.9106
	ZT14	1.3859	1.49194	1.19065	1.3903	1.50019	1.19908	0.7934	0.7559	0.697	0.7947	0.8105	0.7947
	ZT18	1.3945	1.48204	1.39025	1.4799	1.29724	1.01803	0.9987	1.0563	1.0971	0.8897	0.9246	0.7596
	ZT22	0.8949	1.08275	0.87878	0.9857	1.01737	0.87815	0.8976	1.0561	0.8006	0.7945	0.8253	0.9644
		WT						KO
	Slc6a11	Mouse 1	Mouse 2	Mouse 3	Mouse 4	Mouse 5	Mouse 6	Mouse 1	Mouse 2	Mouse 3	Mouse 4	Mouse 5	Mouse 6
	ZT2	1.0949	1.01617	0.94789	0.91597	1.12617	0.8989	1.04256	1.10235	1.16524	1.11235	1.12235	1.30735
	ZT6	3.5643	3.45621	3.54803	3.9162	3.52596	3.9991	0.781175	0.761753	0.861753	0.789618	0.976541	0.981753
	ZT10	2.4562	2.12422	2.4349	2.32011	2.22611	2.2187	0.723411	0.751346	0.765673	0.687696	0.797065	0.621691
	ZT14	1.4631	1.32415	1.4456	1.6762	1.45599	1.5643	0.825637	0.785567	0.815234	0.856737	0.895347	0.900784
	ZT18	1.2624	1.0327	1.1349	1.1759	1.05659	1.2844	0.925567	0.986544	0.885567	0.906678	0.993457	1.09212
	ZT22	0.8654	0.90068	0.9351	1.0761	0.956609	0.7798	1.22456	0.986324	1.06535	1.10596	0.900735	0.901232
Figure 6c		WT			KO					WT			KO					WT			KO
	Slc6a1	#1	#2	#3	#1	#2	#3		Slc6a11	#1	#2	#3	#1	#2	#3		E4bp4	#1	#2	#3	#1	#2	#3
	ZT2	1.013	0.89	1.1	0.53421	0.59242	0.40931		ZT2	1.0012	1.01242	0.9864	0.65784	0.69432	0.62931		ZT2	1.00313	0.94314	1.0537	1.15874	1.0943	1.26321
	ZT6	1.24412	1.33234	1.49299	0.44224	0.48234	0.34323		ZT6	1.20224	1.28232	0.99323	0.64224	0.57234	0.61323		ZT6	1.21421	1.23697	1.19311	0.893421	0.99234	1.09322
	ZT10	1.63781	1.45223	1.69308	0.506581	0.40361	0.35314		ZT10	0.86581	0.70361	0.95314	0.806581	0.70361	0.65314		ZT10	0.83781	0.75234	0.95314	1.92781	1.75229	1.60314
	ZT14	0.81456	0.75242	0.87332	0.39456	0.39234	0.50332		ZT14	0.59456	0.64234	0.73452	0.79456	0.60234	0.76332		ZT14	0.87456	0.79195	0.95332	1.50456	1.75231	1.85332
	ZT18	0.76675	0.89554	0.93362	0.56675	0.50565	0.58452		ZT18	0.76875	0.64533	0.70448	0.56675	0.53534	0.60452		ZT18	1.70675	1.89544	1.99362	1.40675	1.59544	1.69452
	ZT22	0.96686	0.97454	0.81456	0.56686	0.46454	0.46435		ZT22	0.89886	0.76454	0.96435	0.61686	0.66454	0.56435		ZT22	2.17686	1.85454	1.81456	1.57686	1.85564	1.49456
Figure 6d		WT			KO					WT			KO					WT			KO
	Slc6a1	#1	#2	#3	#1	#2	#3		Slc6a11	#1	#2	#3	#1	#2	#3		E4bp4	#1	#2	#3	#1	#2	#3
	ZT2	1.00114	0.9343	1.06454	0.49784	0.35432	0.392931		ZT2	1.00415	0.9013	1.09454	0.345689	0.35452	0.392931		ZT2	0.90415	1.0013	1.09454	1.59455	1.59441	1.49327
	ZT6	0.821414	0.76233	0.99313	0.50224	0.42234	0.36323		ZT6	0.62784	0.68234	0.75314	0.28224	0.38234	0.281323		ZT6	0.92784	1.03234	0.80314	1.69342	1.40923	1.40931
	ZT10	0.88711	0.83564	0.69564	0.306581	0.28361	0.35313		ZT10	0.98711	0.83562	0.75565	0.406581	0.20361	0.35314		ZT10	0.99711	0.80564	1.08056	1.92781	2.05234	1.80314
	ZT14	0.85456	0.79231	0.68332	0.469478	0.499234	0.456332		ZT14	0.70456	0.79231	0.83332	0.369478	0.29927	0.406332		ZT14	0.970456	0.909234	1.08333	1.70456	1.94976	1.99332
	ZT18	0.40675	0.49544	0.51362	0.36623	0.33534	0.37452		ZT18	0.50675	0.49544	0.61362	0.40623	0.553534	0.407452		ZT18	1.80675	1.69544	1.99362	1.90675	1.99544	1.70452
	ZT22	0.42386	0.42452	0.55146	0.41686	0.46454	0.49435		ZT22	0.82386	0.72452	0.95146	0.46686	0.56454	0.59435		ZT22	1.82386	1.72452	1.95146	1.77686	1.50564	1.79456
Figure 6e
		pcDNA3.1			Rev-erbα				siNC			siRev-erbα
		#1	#2	#3	#1	#2	#3		#1	#2	#3	#1	#2	#3
	Slc6a1	1	1.12	0.88	1.7355	1.8057	1.66		1	1.12	0.88	0.6356	0.533	0.73
	Slc6a11	0.95	0.92	1.13	1.91453	2.01	1.82		1	1.05	0.95	0.61453	0.73218	0.5
Figure 6f		pcDNA3.1			Rev-erbα				siNC			siRev-erbα
		#1	#2	#3	#1	#2	#3		#1	#2	#3	#1	#2	#3
	Slc6a1	1	0.97	1.03	2.6634	2.1824	2.34		1	1.1	0.9	0.4057	0.503	0.38
	Slc6a11	1	1.1	0.9	2.3538	2.14265	2.55		1	1.05	0.95	0.5453	0.49562	0.6
Figure 6g
		pcDNA3.1			Rev-erbα				siNC			siRev-erbα
		#1	#2	#3	#1	#2	#3		#1	#2	#3	#1	#2	#3
	Slc6a1	0.95	0.85	1.2	1.954	1.81845	2.13		0.8	1.12	1.08	0.6357	0.753	0.55
	Slc6a11	1	1.15	0.85	1.8968	1.6491	2.083		1	1.08	0.92	0.7453	0.8356	0.62
Figure 6h
		Vehicle			SR8278 2 μM			SR8278 5 μM			SR8278 10 μM			SR8278 20 μM
		#1	#2	#3	#1	#2	#3	#1	#2	#3	#1	#2	#3	#1	#2	#3
	Slc6a1	1	0.92	1.08	0.704	0.643	0.76	0.5438	0.6106	0.48	0.43	0.5676	0.34	0.4046	0.516	0.3
	Slc6a11	1	0.88	1.12	0.76	0.6743	0.85	0.632	0.752	0.52	0.575	0.4714	0.67	0.5107	0.4315	0.6
		Vehicle			SR8278 2 μM			SR8278 5 μM			SR8278 10 μM			SR8278 20 μM
		#1	#2	#3	#1	#2	#3	#1	#2	#3	#1	#2	#3	#1	#2	#3
	Slc6a1	0.97	0.921	1.109	0.784	0.713	0.85	0.606	0.5106	0.69	0.53	0.586	0.48	0.346	0.306	0.38
	Slc6a11	0.92	0.98	1.1	0.86	0.804	0.94	0.7465	0.7852	0.7	0.6521	0.624	0.68	0.607	0.5515	0.66

## Sheet: Figure 7
Figure 7a		WT						KO
	Slc6a1	Mouse 1	Mouse 2	Mouse 3	Mouse 4	Mouse 5	Mouse 6	Mouse 1	Mouse 2	Mouse 3	Mouse 4	Mouse 5	Mouse 6
	ZT2	1.1214	0.9118	0.9088	0.99686	1.201	0.86011	1.96	1.93028	1.8234	1.86753	1.79025	2.12027
	ZT6	1.5919	1.4219	1.5949	1.52312	1.4919	1.7528	2.36026	2.13027	1.9665	2.06114	2.10554	2.22356
	ZT10	1.81076	1.9106	1.9867	1.70051	1.89632	1.993	2.3603	2.43027	2.5654	2.06	2.26612	2.36572
	ZT14	1.52797	1.6079	1.3353	1.4101	1.6592	1.4331	2.23027	2.10112	2.1032	2.36102	2.36454	2.4356
	ZT18	0.91881	0.91014	0.70645	0.8043	1.3601	0.8927	2.2348	2.52201	2.6639	2.15205	2.50476	2.18056
	ZT22	0.6867	0.8015	0.6841	0.9052	0.7655	0.5629	1.89045	1.8943	1.9951	1.7343	1.8623	1.8955
		WT						KO
	Slc6a11	Mouse 1	Mouse 2	Mouse 3	Mouse 4	Mouse 5	Mouse 6	Mouse 1	Mouse 2	Mouse 3	Mouse 4	Mouse 5	Mouse 6
	ZT2	1.1234	1.0128	0.9987	0.904	1.101	0.86011	1.91186	1.9803	1.8033	1.86347	1.791	2.08
	ZT6	1.9319	1.8219	1.9149	1.62312	1.9919	1.933	2.06027	1.9002	1.8064	1.661	1.7054	1.8224
	ZT10	2.11077	1.9076	1.9837	1.80052	2.19623	2.0929	1.8603	1.93	2.1654	1.862	1.96454	1.62367
	ZT14	1.52901	1.6026	1.3253	1.4232	1.6542	1.4027	1.93	2.0003	1.71032	2.3602	1.73605	1.80356
	ZT18	1.11876	1.01014	1.0706	0.98061	0.9844	0.87288	2.03477	2.02	2.5032	2.0504	2.51576	1.9011
	ZT22	0.79001	0.8004	0.9845	0.9055	0.9632	0.86278	1.99045	1.6943	1.6952	1.65434	1.92312	1.96235
		WT						KO
	Slc6a1	Mouse 1	Mouse 2	Mouse 3	Mouse 4	Mouse 5	Mouse 6	Mouse 1	Mouse 2	Mouse 3	Mouse 4	Mouse 5	Mouse 6
	ZT2	1.1432	1.1128	0.9441	0.99876	1.00101	0.80011	1.93421	1.97654	2.34034	1.93454	1.99794	2.28
	ZT6	1.6754	1.5421	1.4399	1.6012	1.6919	1.433	2.36027	1.98765	2.342	2.36025	2.00454	2.124
	ZT10	2.11076	2.1906	2.1987	1.80045	2.19633	2.2927	2.26027	2.0302	2.36154	1.96765	2.3964	2.423
	ZT14	1.82867	1.9026	2.1323	2.0422	2.0042	1.9809	2.19303	2.0002	2.12215	2.36027	1.937	1.964
	ZT18	1.11346	1.0121	1.0225	0.98052	0.98341	0.7729	1.73435	1.82031	1.82032	1.75045	2.50476	1.90056
	ZT22	0.82179	0.9901	1.1375	0.8046	0.9923	0.8231	2.19045	2.22943	2.32952	1.75434	2.12312	1.99235
		WT						KO
	Slc6a11	Mouse 1	Mouse 2	Mouse 3	Mouse 4	Mouse 5	Mouse 6	Mouse 1	Mouse 2	Mouse 3	Mouse 4	Mouse 5	Mouse 6
	ZT2	1.0432	1.1128	0.934	0.92876	1.0001	0.98111	2.12864	1.99234	1.82334	1.86752	1.85027	2.12027
	ZT6	1.7754	1.78621	1.8399	1.6512	1.6319	1.4343	1.86024	2.13041	1.96264	1.76027	1.60454	1.85366
	ZT10	1.9107	1.80906	2.0987	1.70052	2.00632	2.0029	1.56027	1.53055	1.87654	1.90025	1.7101	2.024
	ZT14	1.72876	1.7026	1.9323	1.8422	1.7042	1.5807	1.63074	1.6002	2.1	2.07045	1.8646	1.836
	ZT18	1.29346	1.11214	1.1225	0.9805	0.8834	0.8731	1.71348	1.7605	2.09632	2.17033	2.15476	2.00077
	ZT22	0.72179	0.84004	1.0375	0.8102	0.9247	0.8019	1.93045	1.90943	1.80952	2.19343	1.83623	1.91995
Figure 7c
		pcDNA3.1			E4bp4				siNC			siE4bp4
		#1	#2	#3	#1	#2	#3		#1	#2	#3	#1	#2	#3
	Slc6a1	0.96	0.94	1.1	0.218	0.228	0.208		1.02	1.04	0.94	2.91	2.8	3.11
	Slc6a11	0.92	0.94	1.14	0.25	0.28	0.34		1.12	1.01	0.87	2.51453	2.51	2.35219
Figure 7d
		pcDNA3.1			E4bp4				siNC			siE4bp4
		#1	#2	#3	#1	#2	#3		#1	#2	#3	#1	#2	#3
	Slc6a1	1.0123	1.10355	0.8842	0.3825	0.3	0.46		0.999	1.02	0.981	2.98636	3.32071	2.693
	Slc6a11	0.858	1.10203	1.04	0.42695	0.379	0.469		0.91	1.011	1.079	2.72651	2.52649	2.9265
Figure 7e
		pcDNA3.1			E4bp4				siNC			siRev-erbα
		#1	#2	#3	#1	#2	#3		#1	#2	#3	#1	#2	#3
	Slc6a1	0.986359	0.9206	1.093	0.382106	0.420709	0.3421		1.126	0.932	0.942	2.626	2.32071	2.94211
	Slc6a11	0.976	0.967	1.057	0.4622	0.406515	0.53218		1.00446	1.1033	0.8922	2.55446	2.40652	2.69218
Figure 7f		WT			Mut				WT			Mut
	Slc6a1	#1	#2	#3	#1	#2	#3	Slc6a11	#1	#2	#3	#1	#2	#3
	E4bp4_0	1	0.92	1.08	1	0.950709	1.07211	E4bp4_0	1	0.9707	1.0293	0.96	1.10207	1.04211
	E4bp4_low	0.53194	0.590651	0.49218	0.9194	0.9307	0.89218	E4bp4_low	0.7194	0.73065	0.69218	1.0394	0.980651	0.99218
	E4bp4_high	0.3629	0.3136	0.4128	0.92636	0.9129	0.9336	E4bp4_high	0.53636	0.5128	0.5635	1.0041	1.0154	0.9436
Figure 7g
		lgG			E4bp4					lgG			E4bp4
		#1	#2	#3	#1	#2	#3		#1	#2	#3	#1	#2	#3
	D-box-Slc6a1	0.130108	0.11109	0.12	0.58549	0.5764	0.5987		D-box-Slc6a11	0.10742	0.152	0.098	0.41489	0.437	0.3965
	D-box-distal	0.1058	0.127209	0.09678	0.1236	0.155095	0.099		D-box-distal	0.08942	0.0952721	0.0853	0.1036	0.090052	0.129
Figure 7h		#1	#2	#3			#1	#2	#3
	pcDNA3.1	1.012	0.864	1.124		pcDNA3.1	1.116	0.954	0.93
	Rev-erbα	2.86	2.47134	3.19		Rev-erbα	2.1	2.25466	2.0112
	siE4bp4+pcDNA3.1	2.26856	2.09335	2.4789		siE4bp4+pcDNA3.1	1.96801	2.13518	1.8734
	siE4bp4+Rev-erbα	3.16	3.3039	2.9678		siE4bp4+Rev-erbα	2.6624	2.23518	2.8432
Figure 7i	WT										KO
		Mouse 1	Mouse 2	Mouse 3	Mouse 4	Mouse 5	Mouse 6					Mouse 1	Mouse 2	Mouse 3	Mouse 4	Mouse 5	Mouse 6
Time (min)	0	0	0	0	0	0	0			Time (min)	0	0	0	0	0	0	0
	5	1	1	1	1	0	0				5	1	0	1	1	1	1
	10	1	2	1	1	0	0				10	2	0	2	2	2	1
	15	1	1	2	1	0	0				15	4	2	4	4	3	2
	20	1	1	2	2	1	1				20	4	3	3	3	3	2
	25	2	1	1	2	1	1				25	4	4	4	5	4	3
	30	3	2	2	2	2	2				30	4	4	4	4	5	3
	35	5	3	4	4	3	4				35	4	6	5	5	5	4
	40	4	4	4	5	3	3				40	4	6	5	6	4	4
	45	4	5	5	5	4	4				45	5	6	5	6	4	4
	50	5	5	5	4	4	4				50	4	6	5	6	5	4
	55	3	5	5	5	4	5				55	5	6	5	6	6	5
	60	3	4	5	5	4	3				60	5	6	5	6	6	5
	65	3	3	3	6	3	3				65	4	6	6	6	6	3
	70	2	3	3	6	4	3				70	4	6	6	6	6	5
	75	3	4	3	6	4	3				75	5	6	6	6	6	5
	80	2	4	4	6	4	3				80	5	6	6	6	6	5
	85	3	3	5	6	3	3				85	5	6	6	6	6	5
	90	4	3	4	6	4	3				90	5	6	6	6	6	5
	95	3	3	5	6	3	4				95	5	6	6	6	6	5
	100	4	3	4	6	3	4				100	5	6	6	6	6	5
	105	3	3	3	6	3	3				105	5	6	6		6	5
	110	4	2	2	6	4	4				110	6	6	6	6	6	4
	115	3	4	3	6	3	3				115	6	6	6	6	6	4
	120	3	3	3	6	3	4				120	6	6	6	6	6	4
	125	3	3	4	6	3	3				125	6	6	6	6	6	4
	130	3	3	4	6	3	3				130	6	6	6	6	6	4
	135	2	3	3	6	2	2				135	6	6	6	6	6	4
	140	2	2	3	6	2	2				140	6	6	6	6	6	4
	145	2	2	3	6	2	2				145	6	6	6	6	6	4
	150	2	2	3	6	2	2				150	6	6	6	6	6	4
	155	1	2	2	6	2	2				155	6	6	6	6	6	4
	160	1	2	2	6	2	2				160	6	6	6	6	6	4
	165	1	1	2	6	2	1				165	6	6	6	6	6	4
	170	1	1	2	6	1	1				170	6	6	6	6	6	4
	175	0	1	2	6	1	1				175	6	6	6	6	6	4
	180	0	1	2	6	1	1				180	6	6	6	6	6	4
Figure 7j
		WT								E4bp4-/-
	Seizure severity	93.1231	79.1231	99.1231	112.954	93.94	105.123	93.6	120.94	155.203	170.112	178.289	165.3	153.277	154.303	167.294	159.288
	Onset	91.123	85.131	93.391	112.915	98.904	114.231	93.424	110.884	40.313	36.303	45.295	39.293	49.309	46.3	33.302	35.308
	Seizure durnation	112.854	89.103	104.123	115.691	98.924	112.113	96.158	71.101	130.3	136.311	125.3	139.317	149.283	136.285	143.317	140.299

## Sheet: Fig.S2
Fig.S2a
		Control					TLE
	Hippocampus	#1	#2	#3	#4	#5	#1	#2	#3	#4	#5	#6	#7	#8	#9	#10
	BMAL1	1	1.12	1.06	0.94	0.88	0.392106	0.3512	0.46	0.26	0.54	0.25	0.62	0.35	0.54	0.207
	CLOCK	1	1.2	0.89	0.8	1.06	0.46218	0.3469	0.56	0.62	0.54	0.31	0.28	0.49	0.6	0.47
	E4BP4	0.98	1.1	1.16	0.84	0.9	0.510352	0.3512	0.36	0.7	0.61	0.4	0.38	0.61	0.57	0.56
	DBP	0.96	1.21	1.18	0.82	0.79	0.466218	0.3469	0.42	0.5	0.59	0.3	0.35	0.67	0.44	0.56
		Control					TLE
	Cortex	#1	#2	#3	#4	#5	#1	#2	#3	#4	#5	#6	#7	#8	#9	#10
	BMAL1	1	1.18054	0.88	0.9	1.1	0.792106	0.854	0.65	0.69	0.9	0.79	0.89	0.71	0.84	0.79
	CLOCK	1.21	1.20344	0.79	0.8	1	0.8245	0.754347	1.01	0.91	0.76	0.86	0.65	0.73	0.88	0.73
	E4BP4	1.1	1.05261	0.95	0.9	1	0.421506	0.3512	0.36	0.53	0.58	0.55	0.47	0.26	0.34	0.47
	DBP	1	0.903485	0.85	1.1	1.15	0.766218	0.83469	0.61	0.68	0.72	0.82	0.84	0.77	0.83	0.77
Fig.S2b
	Hippocampus	Control			TLE
	BMAL1	1.03	1.02	0.95	0.192106	0.1512	0.24
	CLOCK	1.15	0.89	0.96	0.76218	0.7469	0.79
	E4BP4	1.07	1.01	0.92	0.610352	0.5512	0.66
	DBP	0.89	1.08	1.03	0.366218	0.3469	0.39
	Cortex	Control			TLE
	BMAL1	0.89	1.13054	0.98	0.959211	1.03085	0.9136
	CLOCK	0.95	1.12034	0.93	1.08245	1.09543	0.9632
	E4BP4	1	1.10526	0.9	0.403151	0.3512	0.5161
	DBP	0.97	0.913485	1.12	0.918622	0.83469	0.9563

## Sheet: Fig.S3
Fig.S3a
		Control																											TLE
	% REV-ERBα+ NeuN+ cells	20	25	30	35	40	41	35	28	43	48	25	24	29	23	39	35	28	36	37	27	26	31	41	27	36	32	42	86	70	75	72	85	89	76	80	74	78	88	84	69	62	69	65	68	86	67	87	86
		Control																											TLE
	% REV-ERBα+GFAP+ cells	30	36	28	23	44	28	33	31	48	42	32	24	30	31	36	33	37	25	36	35	42	31	41	39	36	32	10	57	70	40	42	35	49	65	50	64	52	58	64	39	45	38	35	38	36	48	47	56
		Control																											TLE
	% REV-ERBα+Iab1+ cells	15	15	5	10	12	11	15	6	4	8	5	12	13	11	9	15	14	6	7	4	6	15	13	7	6	12	8	36	30	35	32	35	39	36	40	24	28	38	24	39	22	29	25	26	34	37	27	36
Fig.S3b		WT																											KO
	FJB+ cells/mm2	50	80	100	90	86	95	67	58	64	75	94	76	65	68	106	88	59	86	89	64	104	57	53	76	95	81	74	16	12	13	8	23	20	24	30	8	5	9	12	10	18	14	6	7	8	21	6	14
		WT																											KO
	TUNEL+ cells/mm2	55	75	95	88	82	90	65	52	67	75	94	78	65	70	110	90	64	90	86	65	108	60	58	92	94	95	86	14	12	13	8	24	18	20	28	8	6	10	14	10	17	12	6	8	10	24	8	14
		WT																											KO
	NeuN+ cells/mm2	1.2	2.2	2	1.5	1.8	1.6	2.1	1.6	1.7	1.9	2	1.8	1	1.7	1.4	2.1	2.3	2.6	2.4	0.8	1	1.1	2.1	0.9	1.05	2.6	2.5	3.2	5	3.8	4.5	4.3	3.5	4.8	5.2	4.1	4.8	3.8	3.2	3.4	3.6	4.2	3.2	3.3	3.8	3.7	4.3	5.1
		WT																											KO
	GFAP cells/mm2	430	410	385	326	485	632	543	587	652	448	486	495	516	528	537	548	426	380	395	472	465	435	482	416	475	451	420	203	201	125	205	215	208	223	235	130	186	195	175	186	164	140	125	130	218	309	176	194
		Vehicle																											SR8278
Fig.S3c	FJB+ cells/mm2	40	70	59	82	84	65	86	85	88	76	54	76	79	78	66	78	57	68	65	81	59	77	52	61	81	65	48	16	12	13	8	13	15	7	20	8	5	9	12	6	8	14	6	7	8	9	6	14
		Vehicle																											SR8278
	TUNEL+ cells/mm2	55	75	95	88	82	90	65	52	67	75	94	78	65	70	110	90	64	90	86	65	108	60	58	92	94	95	86	14	12	13	8	15	10	20	14	8	6	10	14	10	16	12	6	8	10	8	8	14
		Vehicle																											SR8278
	NeuN+ cells/mm2	1.4	2.6	3.2	3.6	1.5	1.6	2.1	2.6	1.9	1.9	3	1.8	1.8	1.7	2.4	2.8	2.3	2.6	2.4	1.8	2.1	2.6	1.8	2.9	2.1	2.6	2.5	3.2	4.6	3.8	4.5	4.5	3.5	3.8	4.6	3.8	4.8	3.8	3.2	3.4	3.6	4.2	3.6	3	3.6	4.2	4.3	4
		Vehicle																											SR8278
	GFAP+ cells/mm2	430	400	380	300	430	520	500	498	600	460	486	440	470	528	537	548	426	380	360	360	450	435	380	416	375	451	420	210	200	140	225	215	208	223	260	160	186	195	175	188	164	198	148	160	250	330	176	178
[truncated: 6 more columns]

## Sheet: Fig. S4
Fig. S4a
		Mouse 1	Mouse 2	Mouse 3	Mouse 4	Mouse 5	Mouse 6
	Liver	0.95	0.92	1.05	1.1	1.08	0.9
	Cerebellum	8.23	10.83	9.74	9.96	7.56	6.25
	Cortex	4.23	4.06	5.54	5.21	4.84	4.72
	Hypothalamus	10.25	5.36	6.27	8.64	5.38	6.95
	Hippocampus	2.54	1.98	2.12	2.35	2.38	2.4
	Nigra	5.79	3.37	2.9	5.04	4.77	4.06
	Striatum	1.88	2.21	2.16	2.13	1.97	1.93
Fig. S4b
		#1	#2	#3
	Liver	0.94	1.12	0.94
	Cerebellum	8.11	8.96	9.42
	Cortex	3.62	4.15	3.81
	Hypothalamus	4.05	3.94	4.77
	Hippocampus	2.06	2.35	2.34
	Nigra	4.77	5.34	4.81
	Striatum	2.87	3.17	3.05
Fig. S4c
	Hippocampus
		Mouse 1	Mouse 2	Mouse 3	Mouse 4	Mouse 5	Mouse 6
	ZT2	0.95	0.86	1.1	1.04	1.12	0.93
	ZT6	3.26	3.54	3.79	3.88	3.55	3.73
	ZT10	2.68	2.73	2.86	3.01	2.97	2.91
	ZT14	2.39	2.21	2.43	2.52	2.18	2.43
	ZT18	1.02	1.17	1.35	1.46	1.17	1.18
	ZT22	0.9	0.84	0.81	0.99	0.82	1.05
	Cortex
		Mouse 1	Mouse 2	Mouse 3	Mouse 4	Mouse 5	Mouse 6
	ZT2	0.97	0.94	0.86	1.09	1.14	1
	ZT6	2.67	2.44	2.38	2.64	2.26	2.34
	ZT10	1.68	1.77	1.97	1.85	1.72	1.68
	ZT14	1.05	1.15	0.94	0.88	1.09	1.07
	ZT18	0.64	0.77	0.81	0.66	0.67	0.7
	ZT22	0.94	0.87	0.83	0.92	0.91	0.9

[truncated: 18 more sheets: Fig. S6, Fig. S7, Fig. S8, Fig.S9, Fig.S10, Fig.S11, Fig.S12, Fig.S13, Fig.S14, Fig.S15, Fig.S16, Fig.S17, Fig.S18, Fig.S19, Fig.S20, Fig.S21, Informed consent form (Chinese), Informed consent form (English)]
